# Supplementary material for: Factors that motivate men who have sex with men in Berlin, Germany, to use or consider using HIV pre-exposure prophylaxis—A multi-methods analysis of data from a multicentre survey
Source: PLoS One. 2021 Nov 18;16(11):e0260168. doi: 10.1371/journal.pone.0260168 (PMC8601504; doi:10.1371/journal.pone.0260168)
Supplement: S1 Dataset — Age of respondents has been removed to ensure patient anonymity. (XLSX) [file pone.0260168.s002.xlsx]

## Sheet: Data set
No	Language	Intake_1	Intent_1	Sexbehav_2	SexBehav_3	SexBehav_4	SexBehav_7	SexBehav_8	SocDem_2	SocDem_3	SocDem_4	SocDem_5	Motivation
1	0	0	888	0	0	4	0	0	0	1	2	3	999
2	0	0	4	0	0	3	0	0	0	1	1	0	Kein HIV Risiko zu haben
3	0	0	1	0	0	5	1	0	0	4	2	0	999
4	0	0	2	0	0	3	1	1	0	1	2	0	999
5	0	0	2	0	0	1	0	0	0	2	1	0	999
6	0	0	1	0	0	0	0	0	0	3	2	0	999
7	0	0	5	0	0	0	0	0	0	1	0	0	Längeres Leben (Lebensqualität)
8	0	0	1	0	0	5	2	0	0	3	1	3	999
9	0	0	1	0	0	1	0	0	0	2	1	0	999
10	0	0	2	0	0	3	2	0	0	2	2	0	999
11	0	0	4	0	0	0	0	0	0	1	2	0	Hoffe auf Sicherheit
12	0	0	4	0	0	0	0	0	0	1	2	0	Zur Sicherheit!
13	0	0	1	0	0	0	888	0	0	4	2	1	999
14	0	0	4	0	0	1	2	0	0	1	2	0	Sicherer zu sein
15	0	0	4	0	0	4	2	1	0	4	2	3	zusätzlicher Schutz
16	0	0	5	0	1	3	3	3	0	1	2	0	das Risiko der Ansteckung so klein wie möglich zu halten
17	0	0	888	0	0	4	0	0	0	4	2	3	999
18	0	0	4	0	0	1	2	1	0	1	1	0	Schutz vor HIV, mehr Genuss beim Sex
19	0	0	4	0	0	2	1	0	0	4	2	0	Schutz bei Kontrollverlust (z.B. Kondom geht kaputt)
20	0	0	888	0	0	3	0	0	0	1	2	0	999
21	0	0	1	0	0	4	0	0	0	3	1	0	999
22	0	0	888	0	0	5	4	1	0	1	1	0	999
23	0	0	2	0	0	3	1	0	0	1	1	0	mich mit HIV zu schützen
24	0	0	1	0	0	4	1	1	0	4	1	0	999
25	0	0	1	0	0	5	2	2	0	3	2	1	keine Angabe. Andere Krankheiten können dennoch übertragen werden
26	0	0	2	0	0	1	1	1	0	4	1	0	Das Maß an STD in Berlin.
27	0	0	3	0	0	5	1	1	1	4	2	0	999
28	0	0	4	0	0	3	0	0	0	3	1	0	Schutz (doppelter, mit Kondom)
29	0	0	1	0	0	3	1	1	0	4	0	0	999
30	0	0	4	0	0	5	3	2	0	1	2	0	Altersbedingt denke ich, reichen Kondome aus.
31	0	0	4	0	0	3	2	1	0	2	1	0	- dass ich mich mit HIV infiziere
32	0	0	3	0	0	1	0	0	0	1	1	0	999
33	0	0	3	0	0	0	0	0	0	1	1	0	999
34	0	0	2	0	0	3	1	1	0	3	888	0	unbelasteter Sex
35	0	0	2	0	0	3	3	1	0	1	2	0	999
36	0	0	2	0	0	3	0	0	0	4	2	0	999
37	0	0	3	0	0	4	2	1	0	4	2	0	Möglichkeit Risiko HIV infektion zu reduzieren.
38	0	0	2	0	0	3	2	0	0	4	1	3	Sicherheit & Prevention
39	0	0	4	0	0	2	2	0	0	4	2	0	Analverkehr
40	0	0	2	0	0	0	0	0	0	4	2	0	999
41	0	0	3	0	0	4	1	1	0	2	1	0	999
42	0	0	4	0	0	3	1	1	0	4	2	0	(Anonymer) spontaner Sex ohne Angst vor Hiv - auch mit wechselnden Partnern
43	0	0	1	0	0	3	1	1	0	4	2	1	999
44	0	0	2	0	0	5	0	0	0	1	1	0	999
45	0	0	1	0	0	3	0	0	0	4	2	0	Keine Motivation wg. Restrisiko
46	0	0	5	0	0	5	4	2	0	1	1	0	sicheren auch mit Kondom, Auch mal spntan, ggf. ohne
47	0	0	5	0	0	2	2	1	1	4	1	0	Sicherheit, Gesundheit
48	0	0	2	0	0	5	2	0	0	4	2	0	999
49	0	0	5	0	1	4	4	2	0	4	2	0	Eine weitere Schutzmöglichkeit
50	0	0	3	0	0	4	1	0	0	4	2	2	999
51	1	0	2	0	0	5	2	0	0	3	2	3	999
52	0	3	0	0	1	3	4	4	0	4	2	0	Schutz vor HIV
53	0	0	4	0	0	1	2	0	0	4	1	1	Abbau von Angst/Phobie vor Infektion mit HIV
54	0	0	2	0	0	2	1	0	0	3	1	0	999
55	0	0	4	0	0	4	2	2	0	2	1	0	intimer Sex ohne Kondom
56	0	0	5	0	0	1	2	0	0	3	1	0	Schutz vor HIV
57	0	1	5	0	0	2	4	3	0	4	2	1	Kein schlechtes Gewissen bei unsafem Sex
58	0	0	2	0	0	5	0	0	0	4	2	0	zusätzliche Sicherheit
59	0	0	3	0	0	4	2	2	0	3	1	0	zusätzlicher Schutz bei bestimmter Anlässen (z.B. Urlaub)
60	0	2	0	0	1	2	4	2	0	4	1	0	Mehr Spass beim Sex ohne Kondom
61	1	0	2	0	0	4	2	1	0	4	1	3	999
62	1	0	2	999	1	4	2	1	0	4	1	3	999
63	1	0	3	2	0	3	2	2	0	4	0	3	999
64	0	2	5	0	1	2	4	2	0	4	0	0	Sicherheit, freier Kopf, (mit besonderen Personen auch mal ohne Gummi)
65	0	0	4	0	0	3	2	2	1	4	2	0	Ungeschützter Verkehr
66	0	0	5	0	0	3	3	0	0	4	2	1	Schlicht weniger Angst
67	0	0	3	0	1	2	3	1	0	4	1	1	Schutz vor einer HIV-Infektion -> eine Sorge weniger haben in der großen Auswahl an STI
68	0	0	3	0	0	3	1	1	0	4	2	0	999
69	1	2	0	0	0	1	2	0	0	4	2	2	Security
70	0	0	4	2	1	3	2	2	0	4	0	0	weniger nachdenken müssen beim Sex mit flüchtigen Bekannten, keine Reue nach unsafen Sex zu verspüren
71	0	0	2	0	0	5	2	2	0	3	1	0	999
72	0	0	2	0	0	3	1	1	0	4	0	3	999
73	0	0	2	2	0	2	3	2	0	4	2	0	999
74	0	0	3	0	0	3	2	1	0	4	2	3	Habe nicht sehr gute Kentnisse über Prep
75	0	0	2	2	0	4	1	1	2	3	1	0	999
76	0	0	2	0	1	1	2	1	0	4	1	3	Sicherheit
77	0	0	2	0	0	4	1	0	0	4	2	0	999
78	0	0	5	2	0	2	1	0	0	3	1	3	999
79	0	0	5	0	0	3	2	1	0	4	2	0	zusätzlicher Schutz angesichts hoher Risiken
80	1	0	3	0	0	3	2	1	0	4	0	2	999
81	1	0	4	2	0	2	2	2	0	4	2	2	I would feel safe reganding HIV risks
82	1	0	4	0	0	2	4	2	0	4	1	3	to take less risk when leaving an exceptional sexual relation without condom
83	0	0	1	0	0	3	1	1	0	4	1	2	999
84	1	3	0	0	0	3	4	1	0	4	2	3	Additionel protection vs HIV
85	0	0	2	0	0	2	3	0	0	4	0	3	Mich zu schützen
86	0	0	5	2	1	2	4	1	0	4	1	0	Ich habe mehr Sicherheit und muss mich nicht darauf verlassen, dass mein Sex-Partner das Kondom drauf lässt, oder dass ich selbst, auch unter Alkoholeinfluss, in jeder Situation auf ein Kondom bestehe.
87	0	0	3	0	0	3	1	1	0	4	2	0	999
88	0	0	4	0	0	4	2	2	0	2	1	0	Mehr Sicherheit beim Verkehr mit neuen Partnern, Sexualkontakten generell.
89	1	3	5	0	1	2	2	2	0	1	2	2	HIV Prevention
90	1	3	5	0	1	4	4	3	0	4	1	3	Previous unsafe experiences, previous unsafe experiences of partner
91	0	0	888	0	1	5	4	0	0	4	888	1	999
92	1	1	3	0	0	5	3	0	0	4	1	3	Because I find it hard to trust people, so as a way to be more careful. Would probably almost always still use a condom.
93	0	999	3	2	0	0	0	0	0	4	2	0	999
94	0	0	3	0	0	4	2	1	0	4	2	3	999
95	1	0	5	0	0	3	2	2	0	4	0	3	999
96	0	0	4	0	0	3	3	2	0	3	1	0	weniger Sorgen, sich freier fühlen
97	1	0	3	0	1	0	0	0	0	3	0	3	999
98	0	0	5	999	0	999	999	999	0	4	2	3	999
99	1	0	2	0	0	3	2	0	0	4	2	3	999
100	1	0	4	0	0	1	1	0	0	3	1	3	I will use it to don't get infecred HIV (will take it bevore having sex)
101	0	1	5	0	0	3	2	2	0	1	1	1	Nicht empfänglich für den HI Virus zu sein
102	1	0	2	2	0	3	2	2	0	4	2	3	999
103	0	0	3	0	0	5	4	0	0	4	1	3	Meine Hauptmotivation wäre mich zu schützen, und mit weniger Risiko Sex zu haben.
104	1	0	3	0	0	2	3	1	0	3	1	3	999
105	0	0	2	0	0	4	2	0	0	4	1	3	999
106	0	0	5	0	0	5	4	2	0	4	1	3	mich vor HIV zu schützen
107	0	0	2	0	0	4	3	1	0	4	2	2	999
108	0	0	5	2	0	3	2	2	0	4	1	3	weniger Angst
109	0	0	4	0	0	1	3	1	0	2	1	0	Sich selbst vor HIV zu schützen
110	0	0	3	2	0	1	2	1	0	3	2	0	Sex ohne Angst vor Infektionen (ungeschützt)
111	1	3	5	0	0	3	4	1	0	4	2	2	999
112	1	3	5	0	0	3	4	1	0	3	1	3	999
113	0	1	2	999	0	3	2	2	0	3	1	1	ohne Kondom wäre "schöner", aber es schützt mich nicht vor den meisten STDs
114	0	0	4	0	0	4	2	1	0	1	1	0	Freien Sex zu haben ohne Kondom
115	1	0	4	2	0	4	2	1	0	1	2	3	To be more protected during sex
117	0	0	2	0	0	3	2	0	0	4	1	0	999
118	0	0	3	0	0	4	2	1	0	4	2	2	Kein Kondom, geringere Ansteckungsgefahr allgemein
119	0	0	1	0	0	5	999	0	0	3	1	1	999
120	0	0	2	0	0	2	4	1	0	4	1	3	999
121	0	0	2	0	0	1	1	0	0	3	2	2	999
122	1	0	3	999	0	2	2	0	0	4	1	3	peace of mind
123	1	0	2	0	0	3	0	0	0	4	1	2	999
124	0	0	2	0	0	5	4	3	0	4	2	0	Schutz, niedrige Kosten
125	0	0	2	0	0	3	1	999	0	4	2	0	Mich zu schützen
126	0	0	4	2	0	1	3	2	0	4	2	1	999
127	0	0	1	0	0	1	4	0	0	4	2	2	999
128	0	0	3	0	0	4	3	1	0	4	1	1	erhöhter Schutz vor Krankheiten
129	0	0	2	0	0	3	2	1	0	4	2	3	999
130	0	0	3	2	1	3	2	1	0	3	1	0	999
131	0	0	4	0	0	4	4	1	0	4	1	0	weniger Risiko der Ansteckung
132	0	0	2	0	0	4	1	1	0	3	2	2	999
133	0	0	4	0	0	4	1	1	0	4	0	3	999
134	0	0	2	0	0	2	1	1	0	4	1	0	999
135	0	0	888	2	0	4	1	1	0	4	1	1	999
136	0	0	5	2	0	0	888	0	0	4	2	0	weniger angst
137	0	0	4	2	0	2	3	3	0	2	1	0	Schutz vor Ansteckung mit HIV
138	0	1	4	999	999	999	999	999	999	999	999	999	mich vor HIV zu schützen
139	0	0	1	0	0	3	1	1	2	4	1	0	Sex ohne Kondom
140	0	0	1	0	0	2	1	1	0	4	0	0	999
141	0	0	2	0	0	2	2	0	0	4	1	0	unbeschwerter Sex ohne Sorge vor HIV Infektion
142	0	0	4	0	0	3	3	2	0	1	0	3	999
143	0	0	4	2	0	0	0	0	0	1	1	0	Schutz
144	0	1	3	999	999	999	999	999	999	999	999	999	Eigenschutz
145	0	0	4	0	0	0	0	0	0	4	1	0	Sex ohne Kondom ( + ohne Angst bzw. weniger….)
146	0	0	1	0	0	0	0	0	0	999	0	0	999
147	0	0	3	0	0	4	3	0	0	3	1	3	999
148	0	0	3	0	0	4	0	0	0	4	2	0	999
149	0	0	4	0	0	2	0	0	0	3	2	0	ungeschützter Sex
150	0	0	4	0	0	3	3	2	0	2	2	0	eine gewisse Sicherheit
151	0	0	4	2	0	1	999	2	0	4	2	0	999
152	0	0	5	0	0	3	3	0	0	3	2	1	mich vor HIV zu schützen, wenn das Kondom doch mal abrutschen sollte oder aus eine anderen Grund seinen Schutz verliert
153	0	0	4	0	0	4	2	0	0	1	2	0	entspannterer Umgang mit Sexualität
154	0	3	0	0	0	2	4	4	0	4	1	1	selber aktiv mich zu schützen, nicht auf andere vertrauen wie z.b. beim Kondom, angstlinderung beim Sex
155	0	2	0	0	0	1	3	2	0	4	1	0	Sex ohne Kondom ist besser!
156	0	0	4	0	0	1	3	0	0	3	1	1	Viele Sexpartner von Zeit zu Zeit
157	1	0	5	0	1	5	1	1	0	4	1	2	To have sex without condom with known sexual partners that test for other std's regularly
158	0	1	3	0	0	2	0	0	0	2	1	0	999
159	1	0	2	0	0	5	3	0	0	4	1	0	999
160	0	0	2	0	0	3	1	1	0	4	1	0	Vorsorge ist besser als Nachsorge
161	0	0	2	0	0	5	2	0	0	2	0	0	999
162	0	0	4	0	0	0	0	0	0	3	1	0	999
163	0	0	4	0	0	5	1	1	0	4	2	3	Nicht Krank zu werden
164	0	0	3	0	0	2	0	0	0	4	1	0	999
165	1	0	3	0	1	2	2	2	0	4	0	3	999
166	1	1	3	999	999	999	999	999	999	999	999	999	more and more guys are doing bareback sex only
167	0	0	5	0	0	2	2	0	0	4	0	3	999
168	0	0	4	0	1	3	2	2	1	3	1	2	höhere Sicherheit kein HIV zu bekommen
169	0	0	3	0	0	2	2	1	0	3	1	0	999
170	0	0	3	0	1	4	4	0	0	4	2	3	von HIV geschützt zu werden / Sex ohne Kondom!
171	0	0	4	0	0	4	4	1	0	4	2	0	intensives Gefühl beim Sex
172	0	0	5	0	1	4	4	4	0	3	1	0	999
173	0	0	4	0	1	4	2	2	0	1	0	0	999
174	0	0	4	0	0	3	3	0	0	4	1	0	999
175	0	1	0	0	1	2	4	2	0	4	2	0	entspannter sein, weniger Angst
176	0	0	1	0	0	3	2	0	0	4	2	0	keine
177	0	0	3	0	0	3	1	1	0	4	1	0	sexspontan vorbereitet zu sein, neue Beziehung
178	0	0	5	0	0	3	4	2	0	4	2	3	sex ohne Kondom!!
179	1	1	3	0	1	4	4	4	0	4	1	3	I want to protect myself from Hiv +
180	0	0	4	0	1	2	3	2	0	4	2	2	-Analverkehr auch ohne Kondom, -evtl. Risikominimierung falls bei AV Kondom platzt/reißt etc.
181	0	0	2	0	0	4	1	1	0	4	1	0	999
182	0	0	1	0	0	2	0	0	0	3	2	0	999
183	0	0	888	0	0	0	0	0	0	4	1	0	999
184	0	0	4	0	1	3	3	2	0	2	1	0	"Guten gewissens Ungeschützt Sex haben
185	0	1	3	0	0	3	1	1	0	3	1	0	999
186	0	0	1	2	0	5	0	0	0	1	2	0	999
187	0	0	2	0	0	4	0	0	0	2	1	0	Vorsorge - Sicherheit
188	0	0	1	0	0	5	1	0	0	4	0	3	999
189	0	0	2	0	0	5	2	2	0	3	1	2	Sicherheit
190	0	0	2	0	0	3	1	0	0	1	1	0	Risikominimierung HIV-Anstekung
191	0	0	3	0	1	2	4	2	0	3	2	3	Mehrere Male, bei denen mein Widerstand zum ungeschützten Sex schwacher wurde
192	0	0	2	0	0	5	2	1	0	4	0	3	999
193	0	0	1	0	0	5	0	0	0	4	2	0	999
194	0	1	4	0	1	3	2	2	0	4	1	3	weniger Angst bei Analverkehr ohne Kondom so lange das ich keine fest Partner habe.
195	0	0	2	0	0	4	0	0	0	4	2	0	mich nicht mehr anstecken zu können
196	0	0	4	0	0	3	2	1	0	3	1	0	mich zu schützen
197	0	0	4	0	0	5	3	2	0	1	2	0	HIV Prophylaxe
198	0	0	4	0	0	4	0	0	0	2	2	0	Schutz,
199	0	0	4	0	0	2	0	0	0	4	1	3	mich nicht mit HIV infizieren
200	0	0	5	0	0	0	0	0	0	1	0	999	Schutz
201	0	0	3	0	0	3	0	0	0	2	2	0	Risikoschutz
202	0	0	5	0	0	3	999	3	0	4	1	3	Die Eradikation von HIV
203	0	0	1	0	0	5	1	1	0	4	2	0	999
204	0	0	4	0	0	5	3	2	0	3	2	0	Verzicht auf Kondomen
205	0	0	2	0	0	3	1	1	0	4	2	0	999
206	0	0	2	0	0	0	0	0	0	4	1	0	999
207	0	1	4	0	0	4	3	2	0	4	2	0	Sex ohne Kondom dazu kaum Ansteckungsrisiko
208	0	1	3	0	0	5	4	0	0	4	1	0	999
209	0	1	5	0	1	3	3	2	0	4	2	0	Trotz häufigem Kondomgebrauch kommt es zu Risikokontakten, bei denen zwar zunächst eine Risikoabwägung stattfindet (Gespräch über HIV Status, Risikoverhalten, letzter HIV-Test), ich das verbleibende Risiko aber ausschließen möchte.
210	0	1	4	0	0	4	2	2	0	4	2	0	999
211	0	3	5	0	1	2	4	4	0	999	1	3	-mich vor HIV zu schützen, -Sex genießen
212	0	0	5	0	0	3	4	2	0	4	0	3	Immer safe zu sein
213	0	0	1	0	1	0	0	0	0	3	1	1	999
214	0	0	4	0	0	3	4	3	0	1	1	0	Schutz meines Gegenüber, Eigener Schutz
215	0	0	2	0	0	2	1	0	0	3	2	0	Sicherheit & Vorsorge mir selbst gegenüber
217	1	3	0	0	0	5	4	3	0	3	1	3	It's a way to feel more safe when having sex
218	0	0	2	0	1	3	2	0	0	4	2	0	Sex ohne Kondom
219	1	3	5	0	0	3	4	4	0	4	0	3	to free myself from fear and enjoy sex more
220	0	0	3	0	1	3	1	1	0	4	0	0	Sex ohne Kondom mit anderen Menschen
221	0	0	4	0	0	2	3	0	0	4	2	3	Extra schutz. (nicht um ungeschutzte sex zu machen)
222	0	1	4	0	1	3	4	2	0	4	1	0	999
223	0	1	0	0	1	4	3	2	0	4	1	0	zusätzlicher Schurz vor HIV bei Kondomnutzung und einfacher Schutz bei Sex ohne Kondom
224	0	0	3	0	0	2	4	0	0	4	1	0	Schutz vor Erkrankung
225	0	0	4	2	1	4	4	0	0	4	2	0	Sex mit Männer ohne Kondom
226	0	0	5	0	1	1	3	0	0	4	1	0	Schutz vor HIV bei Sperma im Mund und Ungeschutzer Analverkehr
227	0	0	5	0	0	3	4	2	0	4	1	3	999
228	0	0	4	2	1	1	2	2	0	1	1	0	sorgfreier Sex
229	0	1	4	0	1	4	2	2	0	4	2	0	999
230	0	0	4	0	0	2	1	2	0	3	1	0	Schutz vor HIV
231	1	0	2	2	0	3	2	1	0	4	1	0	protection, I live in a long-term relationship with a HIV positive guy.
232	0	0	4	0	0	4	1	0	0	3	2	3	999
233	0	1	4	2	0	5	3	2	0	4	0	3	999
234	1	0	4	0	0	2	3	2	0	4	1	0	safety regarding HIV infection
235	0	0	4	2	0	2	2	1	0	3	2	0	Ungeschützter Sex mit Partner
236	0	0	1	0	0	5	1	1	0	4	2	0	999
237	0	0	2	999	999	999	999	999	999	999	999	999	999
238	0	0	2	0	0	4	2	0	0	3	1	0	999
239	1	0	3	2	1	4	2	0	0	4	2	3	To have riskier sex without fear.
240	0	0	3	999	0	2	3	0	0	4	2	0	Doppelte Sicherheit
241	0	0	4	0	0	2	3	2	0	4	2	0	Schutz vor HIV auch ohne Kondom, also weniger abhängig von Kondom + Partnerwille, es zu nutzen
242	0	0	5	0	1	5	1	0	0	4	2	0	Schutz für mich und Andere
243	0	0	5	0	0	2	1	0	0	4	2	0	weniger HIV-Risiko, kein Kondom
244	0	0	3	0	0	3	2	0	0	4	1	0	zusätzlicher Schutz vor HIV
245	0	0	4	0	1	4	2	2	0	3	2	0	Schutz ohne Nutzung eines Kondoms
246	0	0	2	0	0	2	3	0	0	4	1	0	Höheres Lustempfinden
247	0	0	5	0	0	2	2	0	0	3	2	0	Ich möchte alle Möglichkeiten nutzen, mich zu schützen
248	0	0	3	0	0	2	2	1	0	3	1	0	Schutz vor HIV
249	0	0	1	2	0	4	2	1	0	3	2	0	999
250	0	0	999	0	1	3	3	0	0	4	2	0	Safer sex ist nicht immer safe, Unsicherheit bleibt
251	0	0	2	999	999	999	999	999	999	999	999	999	Schutz ist wichtig, ja. Doch lieber super Safer Sex.
252	0	0	3	0	0	3	4	1	0	4	2	3	Sex ohne Kondom zu haben
253	0	0	2	0	0	4	2	0	0	3	1	0	999
254	1	1	3	0	0	5	2	2	0	4	1	2	999
255	1	0	2	0	0	3	999	999	0	999	1	3	999
256	0	0	2	2	1	3	2	2	0	4	1	0	sich nicht mit HIV anzustecken!
257	0	0	2	0	0	1	2	2	0	4	1	3	999
258	0	0	4	2	0	1	3	2	0	4	0	3	Das ich kann Sex ohne Kondome machen.
259	0	0	2	0	0	4	2	1	0	4	1	1	999
260	0	0	3	999	999	3	2	0	0	4	2	3	999
261	0	0	1	0	0	3	3	1	0	4	2	0	Kein Kondom nutzen müssen
262	1	0	4	0	0	5	1	0	0	4	1	3	999
263	0	0	3	2	0	2	2	2	0	3	1	1	Ich überlege nicht PrEP einzunehmen!
264	0	2	0	0	1	2	4	2	0	4	2	1	Mehr Sicherheit vorHIV, Mehr Selbstwirksamkeit als eher passiver Part, weinger Sorge
265	0	0	4	0	1	2	1	1	0	3	2	0	mehr sicherheit
266	0	0	3	0	0	1	2	1	0	4	1	1	weniger Sorgen
267	0	0	2	0	0	2	2	1	0	3	2	0	999
268	0	0	3	0	0	2	2	1	0	4	2	0	999
269	0	0	3	2	0	3	2	1	0	1	1	3	999
270	0	0	4	0	0	2	4	3	0	4	1	0	Risikominimierung
271	0	0	2	0	0	3	2	1	0	4	2	0	999
272	0	0	2	0	0	2	2	0	1	4	2	0	999
273	0	0	5	0	0	2	2	0	0	4	1	0	zusätzliche Sicherheit
274	0	0	4	2	0	4	3	1	0	2	0	2	999
275	1	0	4	0	0	1	2	2	0	4	2	3	999
276	0	0	4	0	0	3	2	0	0	4	2	0	999
277	0	0	888	0	0	999	1	0	0	4	2	3	999
278	0	0	2	0	0	3	999	999	0	4	2	0	999
279	0	0	4	0	0	4	1	0	1	4	2	0	999
280	0	0	4	2	0	2	3	2	0	4	1	0	ungeschützter Geschlechtsverkehr
281	1	1	5	0	0	2	4	0	0	4	0	2	preventing HIV.
282	1	0	3	0	0	3	1	0	0	4	1	0	999
283	0	0	1	0	0	4	2	1	0	4	0	0	999
284	1	0	3	0	0	3	1	1	3	4	1	3	999
285	1	0	5	0	0	2	4	0	0	4	1	2	I don't see it as an alternative to condom unsafe, but as an extra barrier which is available, and I see no reason for not taking it if it is made affordable.
286	0	3	5	0	0	2	3	3	3	4	1	3	Mein Sexuellieben hat von s/w auf bunt gewechselt, so ist die HIV-Prophylaxe "komplizierter" geworden
287	0	0	888	0	0	2	3	1	0	4	2	0	999
288	0	0	1	0	0	5	2	2	0	3	1	0	999
289	0	0	4	0	0	3	2	0	3	4	1	0	Schutz vor HIV ohne Kondom
290	0	0	2	2	1	3	2	1	2	4	1	0	999
291	0	2	0	0	0	4	3	2	0	4	2	0	Sicherer Schutz vor HIV, nur von mir selbst abhängig
292	0	0	4	0	0	5	0	0	0	4	2	0	999
293	0	0	3	2	0	3	0	0	0	4	1	1	999
294	0	0	4	0	0	5	3	1	0	4	2	0	999
295	0	0	4	0	0	1	4	2	0	4	1	0	Mehr Sinnlichkeit, Mehr Genuss
296	0	0	4	0	1	5	4	0	0	4	2	3	Keine Kondome mehr zu benutzen
297	0	0	4	0	0	3	1	0	0	4	0	2	999
298	0	0	2	0	0	4	2	0	0	4	2	0	Sex ohne Kondom ist geiler
299	0	0	4	2	0	4	2	2	0	4	2	0	Schutz vor HIV ohne Kondom / zusätzlicher Schutz
300	0	0	2	2	0	3	2	1	3	3	2	2	999
301	0	0	2	0	0	1	4	0	0	3	2	2	999
302	0	0	4	0	0	5	4	1	0	3	2	0	Ich würde gern ein paar Sexpartner ausprobieren, die mir ohne PrEP verwehrt sind.
303	0	0	4	0	1	2	3	2	0	4	1	0	unbelasteter Sex, mehr Genuss
304	0	0	1	0	0	5	2	0	2	2	1	0	999
305	0	2	0	0	1	2	4	3	0	4	2	1	Sex ohne Kondom und ohne Schlechtes Gewissen
306	0	0	888	2	0	3	4	0	0	4	1	0	999
307	0	0	3	2	0	3	0	0	0	4	1	0	999
308	0	0	4	0	0	5	1	1	0	4	1	1	Analverkehr (blank)
309	1	0	5	0	0	3	4	2	0	3	1	3	Stop being so paranoid with having HIV
310	0	0	3	0	1	4	4	0	0	4	1	3	Sicherheit
311	1	0	5	2	0	2	3	3	0	4	0	3	Insurance of protection from HIV
312	1	3	5	0	0	3	1	1	0	4	1	3	I have unprotected penetrative sex regularly (penetrating anal + vaginal)
313	0	3	4	0	0	5	4	3	0	4	2	3	Analverkehr ohne Kondom
314	0	0	3	0	0	4	3	0	3	3	2	1	zusätzliche Sicherheit
315	0	0	4	0	1	2	4	2	0	4	0	3	sorgfreier Sex
316	0	0	2	0	0	5	4	1	0	4	0	0	999
317	0	0	5	0	1	3	3	2	3	4	1	0	Es ist unverantwortlich, das es prep nicht zu regulären Preiden von der KK gibt
318	1	0	4	2	0	3	2	1	0	4	0	3	It seems like an affordable option and viable way to help protect against HIV infection.
319	0	0	2	0	0	4	1	1	0	4	2	0	999
320	0	0	5	0	0	2	2	1	0	4	1	2	Doppelter Schutz, Schutzbei Dummheit mit Alhokol Konsum
321	1	0	5	0	0	4	1	0	0	4	2	3	For extra protection against HIV
322	0	0	4	0	0	4	1	1	0	3	1	2	Geringeres Risiko sich mit HIV anzustecken
323	0	0	3	0	0	3	2	1	0	4	2	0	999
324	1	0	2	999	999	999	999	999	999	999	999	999	999
326	0	2	4	0	0	1	4	4	0	4	1	0	Sex ohne Kondom
327	0	0	1	0	0	5	0	0	0	4	2	0	999
328	0	0	3	0	0	999	1	0	0	3	2	0	999
329	0	0	1	0	0	4	0	0	0	3	2	2	999
330	0	0	4	0	0	5	4	2	0	4	2	0	Man kann sich selbst schützen bei Sex ohne Kondom (und ist nicht auf den anderen angewiesen
331	0	0	3	2	0	4	0	0	1	1	2	0	Gesund zu bleiben
332	0	0	3	0	0	3	2	0	0	2	1	0	999
333	0	0	1	0	0	4	2	1	0	4	2	0	999
334	0	0	1	2	0	5	1	0	0	1	2	0	weniger Angst bei Sex
335	0	0	2	2	0	2	2	2	0	3	1	0	Schutz vor HIV
336	0	3	4	0	1	1	4	3	0	4	2	0	Mehr Kontrolle und weniger Angst bei Sex
337	0	0	4	0	0	1	2	1	0	3	1	0	Risikoverringerung / Schutz
338	0	3	0	0	1	1	4	4	0	3	2	0	Schutz vor HIV
339	0	3	0	0	1	2	4	4	0	4	2	0	Verhinderung von HIV
340	0	0	2	0	1	5	3	1	0	4	2	0	999
341	0	0	3	0	0	3	2	2	0	3	0	0	999
342	0	0	1	0	0	4	3	2	0	3	1	0	risikoärmer Sex ohne Kondom
343	0	0	2	0	0	3	1	1	0	4	2	3	999
344	0	0	2	0	0	5	3	1	0	1	1	0	999
345	0	0	1	0	0	2	4	0	0	4	2	3	999
346	1	0	3	0	0	4	1	0	0	4	1	3	999
347	0	0	4	0	0	3	2	2	0	4	2	0	999
348	0	0	3	0	1	2	2	1	0	4	1	3	Auf Kondome zu verzichten, ohne das Risiko einzugehen
349	0	0	3	2	0	2	2	1	0	4	2	0	Mehr Sicherheit,
350	0	0	4	0	0	5	2	2	0	3	1	0	sorgloser Sex
351	0	1	5	0	0	5	2	2	0	4	2	0	Schutz vor HIV und ficken ohne Gummi
352	0	3	0	0	1	5	4	4	0	4	2	3	Geschlechtsverkehr ohne Kondom (risikoarm gestalten
353	0	0	3	0	0	3	4	0	0	4	2	0	999
354	1	0	3	0	0	2	0	0	0	4	0	2	to worry less about HIV
355	0	0	4	0	0	3	4	2	0	4	2	3	zusätzliche Sicherheit
356	0	0	4	0	0	4	3	0	0	4	2	0	persönliche Freiheit, ungeschützter Verkehr, Sicherheit
357	0	0	3	2	0	4	4	1	0	4	1	0	999
358	0	1	5	0	0	3	3	2	0	4	0	0	Sexuelle Freiheit
359	0	999	999	0	0	5	3	2	0	4	1	0	999
360	0	0	1	0	0	3	2	0	0	4	1	0	999
361	0	0	888	0	0	3	2	0	0	4	1	2	999
362	0	0	3	2	0	2	1	0	0	4	1	0	999
363	1	0	4	2	0	4	3	3	0	3	1	3	I am currently having unprotected sex, and knowing that PrEP is in effect gives me some assurance.
364	0	0	4	0	0	4	2	1	0	3	1	0	sicherheit für mich.
365	0	0	4	0	0	2	2	1	3	4	2	3	Ich habe mehr spaß ohne kondom
366	0	3	5	0	1	3	4	4	0	4	2	2	Schutz vor HIV-Ansteckung
367	0	0	3	0	0	5	4	0	0	4	0	0	Ich wurde mit PrEP auch immer ein Kondom benutzen nurum sich auf anderen Wege mich mit HIV zu infizieren
368	0	0	888	0	0	4	1	1	0	4	2	0	999
369	0	1	5	0	0	2	4	1	0	4	1	0	Sicherheit, weiter Schutz auch wenn Kondom reißt
370	0	0	5	0	0	3	2	2	0	3	1	0	Das Sicherheitsgefühl und das wissen mit meinem Aktionen niemanden schaden zu können
371	0	0	2	0	1	1	2	1	0	4	2	1	Sex ohne Kondom möglich
372	0	0	4	0	0	5	4	1	0	4	2	0	gelegentlich auch ohne Kondom ficken
373	0	0	4	0	0	3	3	3	0	4	2	0	999
374	0	0	5	0	1	4	4	4	0	3	2	0	Keine Angst vor HIV-Infektion
375	0	0	2	0	0	4	2	1	0	4	1	0	HIV Schutz bei Sex ohne Kondom
376	1	1	5	0	0	3	2	2	0	4	1	1	999
377	0	0	2	0	0	3	2	999	0	4	1	3	999
378	0	0	5	0	0	5	3	1	0	4	2	0	999
379	0	3	3	0	0	3	2	2	0	3	1	0	keine Ansteckung
380	0	0	2	0	1	3	3	0	0	4	2	2	999
381	0	0	1	0	0	4	1	1	0	3	0	0	999
382	0	1	4	0	1	3	4	2	0	3	0	0	999
383	1	0	5	0	0	2	2	0	3	4	1	3	extra protection
384	0	0	3	0	1	4	2	0	0	4	1	0	999
385	0	3	0	0	0	5	4	4	0	4	0	0	Schutz vor HIV, da ich mit Kondomen nicht zurecht komme
386	1	3	5	0	0	3	3	2	0	4	1	0	999
387	0	0	2	0	0	3	4	1	0	3	2	3	999
388	0	0	4	0	0	3	2	2	0	1	2	0	999
389	0	3	5	0	0	3	4	4	0	3	2	0	Ich gehöre zur "safer sex" Gernation, habe früher konsequent mit Gummi gevögelt und geniesse aber sex mehr und intensiver ohne Kondom. Obwohl ich mich STD-Ansteckungsgefahr aussetze, finde ich die Vorteile der PrEP überwiegend, da ich meine Angst mehr vor HIV Übertragung haben muss.
390	0	0	2	0	0	1	0	0	0	1	1	0	999
391	0	0	2	0	0	0	0	0	0	3	0	1	999
392	0	3	5	0	1	3	4	4	0	4	2	3	Sicherheit , mich nicht mit HIV zu infizieren
393	0	0	3	0	0	4	3	1	0	4	0	3	999
394	0	0	2	0	0	2	3	0	0	3	1	0	999
395	0	0	2	0	1	5	4	0	0	4	2	0	Die Senkung des Infektionsrisikos mit HIV, allerdings sehe ich die Einnahme wegen anderer STI's kritisch und wegen unbekannten Nebenwirkungen. Kondome sind weitaus preiswerter und unbedenklicher.
396	0	0	1	0	0	0	0	0	0	4	0	2	999
397	1	0	3	0	0	3	1	1	0	4	2	3	mich vor HIV zu schützen
398	1	0	3	0	0	4	3	2	0	3	0	0	999
399	0	0	1	0	0	4	2	0	0	4	2	0	999
400	0	0	1	0	0	5	3	0	0	4	2	0	999
401	1	2	5	0	0	3	4	4	0	4	2	3	999
402	0	0	4	0	0	3	2	2	0	4	2	0	HIV Prävention
403	1	2	4	0	0	4	3	3	0	4	0	3	Mein Partner hat HIV und wir haben öfentlichen Beziehung. Es ist 2. verschiedene Grunde
404	0	0	4	0	0	3	1	1	0	4	2	0	Schutz vor HIV trotz safer Sex
405	0	0	4	0	1	3	4	2	0	4	1	0	Weniger Angst vor HIV beim Sex
406	1	0	2	0	0	4	3	0	0	4	1	3	999
407	1	3	0	0	1	2	4	3	0	4	1	3	Peace of mind.
408	1	1	2	0	0	1	2	2	0	4	2	3	999
409	0	0	4	0	1	1	4	3	0	4	1	3	Die Möglichkeiten, von HIV angesteckt zu werden, zu verringern
410	1	1	4	0	0	4	2	1	0	4	2	3	To avoid accidents when I am in environments that may affect my decisions and behavior. At a party or around the time I go for a party.I am afraid that alcohol consumption or simply condom break pay expose me to HIV.
411	1	0	4	0	0	4	1	0	0	4	1	3	Because I already have Herpes Virus genitalis
412	0	0	2	0	0	1	1	0	0	3	1	0	999
413	0	0	5	0	0	2	4	2	0	4	1	2	Lowering the possibility of HIV infection
414	0	0	5	0	0	2	3	0	0	4	0	0	zusätzliche Sicherheit
415	0	0	3	0	0	3	1	1	0	4	1	0	999
416	0	3	5	0	1	5	4	3	0	3	2	0	Verzicht auf Kondome
417	1	0	3	0	1	3	2	2	0	4	1	0	I don't like condoms
418	1	0	4	2	0	0	0	0	0	4	0	3	999
419	0	0	1	0	0	2	1	1	0	4	1	0	999
420	0	3	0	0	0	4	3	0	0	4	2	2	Paranoia, Angst vor Ansteckung
421	1	0	4	2	0	2	2	2	0	4	2	2	anal sex without a condom
422	0	0	3	0	0	3	1	1	0	4	1	3	999
423	0	0	999	0	0	2	1	0	0	3	0	0	999
424	0	0	4	0	0	3	3	0	0	1	1	0	999
425	0	3	5	0	0	4	1	0	0	4	2	0	sich vor HIV zu schützen
426	0	0	4	0	0	4	1	1	0	4	1	0	Bequemlichkeit / Genuss
427	1	2	4	0	1	3	3	3	0	4	2	2	so I can behave more like heterosexuals and not worry every time I choose not to use a condom
428	0	3	0	0	1	3	3	2	0	2	1	3	999
429	0	0	5	0	0	2	4	3	0	3	1	0	Sicherheit, sich vor Infektion von HIV zu schützen
430	0	3	0	0	1	3	4	2	0	4	2	0	Schutz vor HIV
431	0	3	5	0	0	5	4	1	0	4	1	1	Sicherheit vor HIV-Infektion
432	0	0	1	0	0	3	4	0	0	4	2	0	999
433	0	0	4	0	0	3	4	0	0	4	2	0	Backup, präventiver Gedanke, Infektionsrisiko neben apparativen Verhütung zstl. Senken
434	0	0	5	0	0	5	4	3	0	1	2	1	Sicherheit, Gesundheitsvorsorge
435	1	0	3	0	1	3	2	1	0	4	0	3	999
436	0	0	5	0	0	4	4	0	1	3	1	0	zusätzlicher Schutz, Vorbeugung
437	0	0	5	0	1	5	4	2	0	4	1	0	mehr schutz vor HIV (nicht ständig Angst zu haben und PEP zu machen)
438	0	0	3	0	1	4	2	1	0	4	2	3	999
439	0	0	5	0	1	2	3	2	0	4	1	3	HIV-Schütz
440	0	3	0	0	1	1	3	2	0	4	2	0	zusätzliche Sicherheit beim Sex
441	1	0	5	0	0	3	4	1	1	4	1	3	Feeling safer.
442	0	0	4	0	0	2	4	0	0	2	2	0	999
443	0	0	2	0	0	3	2	0	0	4	1	0	999
444	0	3	5	0	0	5	4	4	0	1	2	0	Schutz vor HIV
445	0	0	3	0	0	5	1	1	0	1	2	0	999
446	0	3	5	0	0	4	4	2	0	4	1	2	zusätzlicher Schutz vor HIV
447	0	0	1	0	1	3	0	0	0	4	1	0	999
448	0	1	3	0	1	3	2	2	0	3	1	0	HIV-erkrankter Partner am Therapiebeginn
449	0	0	1	0	0	4	3	1	0	4	2	0	999
450	0	3	5	0	0	3	2	2	0	4	1	0	Größerer Schutz bei gerissenen Kondomen, weniger Angst vor nächsten HIV Test
451	1	1	4	0	0	4	2	1	0	4	1	3	To feel safer in case of unprotected sex
452	0	1	4	0	0	2	2	1	0	2	1	0	unsafer Sex
453	0	0	4	0	1	2	3	2	0	4	1	0	Seit ich lebe gab es nur Sex mit Gummi bzw Angst vor HIV. Würde gerne erfahren, wie es sich anfühlt, das Problem mich "auszuschalten"
454	0	0	5	0	0	2	4	2	0	4	2	0	Problem mit Kondom bei aktivem AV
455	0	3	5	0	0	5	4	0	0	4	2	3	weniger Kopfkino
456	1	3	5	0	0	4	4	2	1	4	0	3	I want extra protection in case a condom fails or if I make a bad decision.
457	0	0	4	0	0	5	1	1	0	4	2	0	Sicherheit
458	0	3	5	0	0	3	3	2	0	4	2	0	Der psycho-Stress nach ungeschütztem Verkehr
459	0	3	5	0	0	3	4	4	0	4	1	0	Sex ist intensiver
460	0	0	5	0	0	3	2	2	0	2	1	0	Sex ohne Angst….
461	0	0	0	0	0	2	999	2	0	4	1	0	Sex ohne Angst
462	0	0	4	0	0	4	2	1	0	3	2	2	Keine Gefahr mehr HIV zu bekommen?!
463	0	0	5	2	0	5	4	4	0	4	2	0	Risikoschutz
464	0	0	1	0	0	2	0	0	0	4	2	0	999
465	0	0	4	0	0	2	3	1	0	4	2	0	Höhere Sicherheit in öffener Partnerschaft
466	0	0	4	0	0	4	2	0	0	4	2	0	unkomplizierter Sex/weniger Angst zu haben.
467	0	0	1	0	0	3	3	1	0	4	2	1	999
468	0	0	4	0	0	5	1	0	0	4	2	0	999
469	0	0	4	2	0	4	2	2	0	4	2	0	Verhinderung HIV-Übertragung
470	0	0	4	0	0	4	2	1	0	3	1	0	1) Gesundheit zu schützen (Meine, des Lebenspartners & des Sexpartners) 2) Besserem "Gewissen" unsafen sex zu haben!
471	1	0	3	0	0	5	4	0	0	4	1	3	Prevention
472	0	0	4	0	0	4	1	0	0	3	1	0	Sicherheit
473	0	0	4	0	0	4	2	1	0	4	2	0	Es ist, obwohl ich mir anderes vornehme, in der Vergangenheit passiert, dass ich Sex ohne Kondom hatte. PrEP würde eher Schutz gegenüber HIV darstellen.

## Sheet: Codebook
Variable	Question / Explanation	Values
No	Consecutive number	n
Language	Language of the questionnaire	0, German; 1, English
Intake_1	Have you ever used PrEP?	0, no; 1, yes, but not on a regular basis; 2, yes, I regularly use it before and after risky sex (as needed); 3, yes, I use it continuously (daily pill); 888, invalid response; 999, not stated
Intent_1	Do you agree or disagree with the following statement? “I would like to use PrEP myself”	0, not applicable (I already take PrEP); 1, strongly disagree; 2, disagree; 3, neither agree nor disagree; 4, agree; 5, strongly agree; 888, invalid response; 999, not stated
Sexbehav_2	What do you think your current HIV status is?	0, I don’t have HIV; 1, I am HIV positive; 2, I don’t know; 888, invalid response; 999, not stated
SexBehav_3	Have you been diagnosed with a sexually transmitted infection in the last 6 months?	0, No / not that I know of; 1, Yes; 888, invalid response; 999, not stated
SexBehav_4	How would you describe your role when you have anal sex with another man?	0, I don’t engage in anal sex; 1, I am bottom only; 2, I am more bottom than top; 3, I am top and bottom (versatile); 4, I am more top than bottom; 5, I am top only; 888, invalid response; 999, not stated
SexBehav_7	How many men have you had anal sex with in the last 6 months?	0, None; 1, One; 2, 2 to 5; 3, 6 to 10; 4, More than 10; 888, invalid response; 999, not stated
SexBehav_8	How many men have you had anal sex with in the last 6 months without using a condom?	0, None; 1, One; 2, 2 to 5; 3, 6 to 10; 4, More than 10; 888, invalid response; 999, not stated
SocDem_2	Where do you currently live?	0, Berlin; 1, Other city in Germany; 2, Small town / countryside in Germany; 3, Other country; 888, invalid response; 999, not stated
SocDem_3	What is the highest degree or level of school you have completed?	0, Primary education; 1, Secondary education lasting up to year 10 (or similar); 2, Secondary education with apprenticeship; 3, Secondary education lasting up to year 12 (for example A Levels, high school diploma); 4, University degree (for example: Bachelor’s or Master’s degree); 888, invalid response; 999, not stated
SocDem_4	How do you feel about your finances?	0, I don’t always have enough money to pay for the things I need; 1, I have enough money to pay for the things I need; 2, I have more than enough money to pay for the things I need; 888, invalid response; 999, not stated
SocDem_5	What are your origins?	0, My parents and I were born in Germany; 1, One of my parents was born outside of Germany; 2, Both of my parents were born outside of Germany; 888, invalid response; 999, not stated Ο I was born outside of Germany
Motivation	If you are considering or already using PrEP, what is your main reason for this? (please specify)	Free-text response
